# Supplementary material for: Mitochondrial dysfunction is a key pathological driver of early stage Parkinson’s
Source: Acta Neuropathol Commun. 2022 Sep 8;10:134. doi: 10.1186/s40478-022-01424-6 (PMC9461181; doi:10.1186/s40478-022-01424-6)
Supplement: Supplementary file 4 — Additional file 4:Table S1. Peptide list for candidates. Peptide chosen for each protein that was validated with multiple reaction monitoring. [file 40478_2022_1424_MOESM4_ESM.xlsx]

## Sheet: Supplementary Table 1
Protein	Peptide sequence
AATC 508	IANDNSLNHEYLPILGLAEFR
ACON 1055	DINQEVYNFLATAGAK
ADTI 389	QLFLGGVDR
AINX 743	ALEAELAALR
AOFB 587	LLHDSGLNVVVLEAR
AP2MI	QSIAIDDCTFHQCVR
ATG3	TYDLYITYDKYYQTPR
ATP13A2 306	DTVEGDLSLLGLLVMR
ATP5E	QAGLSYIR
ATPK540	DFSPSGIFGAFQR
CBR3 606	FHSETLTEGDLVDLMK
CD47 426	STVPTDFSSAK
CIRBP 1051	GFGFVTFENIDDAKDAMMAMNGK
CISY 441	DYIWNTLNSGR
CNTN1 369	ILALAPTFEMNPMK
CPNE5 733	TVQLYGPTNFAPVVTHVAR
DHPR	AALDGTPGMIGYGMAK
ECHM	AQFAQPEILIGTIPGAGGTQR
EFTS 612	LGQHVVGMAPLSVGSLDDEPGGEAETK
FBX2 1057	VLAALPAAELVQACR
FIBB 849	GGETSEMYLIQPDSSVKPYR
FIBG 997	AIQLTYNPDESSKPNMIDAATLK
G6PI	LQQWYR
GBB2	ADQELLMYSHDNIICGITSVAFSR
GDIR	DDESLRK
GRP75 758	DAGQISGLNVLR
GSTM3	IAAYLQSDQFCK
HNRPD 857	IREYFGGFGEVESIELPMDNK
HNRPL 361	VFNVFCLYGNVEK
IDH3A 929	TPYTDVNIVTIR
IDH3G	TSLDLYANVIHCK
K6PL 758	AVAFSPVTELK
KAP3 984	AATITATSPGALWGLDR
M2OM 771	LTGADGTPPGFLLK
MARCS	PQEAAVAPEKPPASDETK
MET7A 911	LSLLEVGCGTGANFK
MGST3 331	VLYAYGYYTGEPSK
MMSA 601	AFPAWADTSVLSR
MP2K2	RKPVLPALTINPTIAEGPSPTSEGASEANLVDLQK
NDUA2 681	YAFGQETNVPLNNFSADQVTR
NDUS1 983	VALIGSPVDLTYTYDHLGDSPK
NDUS5 407	WLTIQSGEQPYK
ODO1 360	IEQLSPFPFDLLLK
ODO2 417	NVEAMNFADIER
ODPB 442	IMEGPAFNFLDAPAVR
PAD 12 964	ILIGSSFPLSGGR
PEA15	RPDLLTMVVDYR
PEBP1	GNDISSGTVLSDYVGSGPPK
PIN1 722	EEALELINGYIQK
PLA2G6 1101	DLFDWVAGTSTGGILALAILHSKSMAYMR
PP1A 345	DSEKLNLDSIIGR
PPT1	CPSPPMINLISVGGQHQGVFGLPR
PRDX1 483	LVQAFQFTDK
PRDX6 809	VVFVFGPDK
PROF2 976	SQGGEPTYNVAVGR
PYC 972	DFTATFGPLDSLNTR
PYGM	LVTAIGDVVNHDPAVGDR
RAB30 828	IVLIGNAGVGK
SCAM5	AQEEWTTGAWK
SCOT1 875	ETVTILPGASFFSSDESFAMIR
SEPT2 401	STLINSLFLTDLYPER
SH3L3 1033	IQYQLVDISQDNALRDEMR
SIR2 660	IFSEVTPK
SNG1 522	DNPLNEGTDAAR
Sorcin	LSPQAVNSIAK
STX1B 755	IEYNVEHSVDYVER
TADBP 822	LVEGILHAPDAGWGNLVYVVNYPK
VAMP3	LQQTQNQVDEVVDIMR
VATA 374	LAEMPADSGYPAYLGAR
VATL 630	SGTGIAAMSVMRPEQIMK
VCP 440	NVFIIGATNRPDIIDPAILRPGR
VDAC2 837	TGDFQLHTNVNDGTEFGGSIYQK
VDAC3	AADFQLHTHVNDGTEFGGSIYQK
