# Supplementary material for: Mitochondrial dysfunction is a key pathological driver of early stage Parkinson’s
Source: Acta Neuropathol Commun. 2022 Sep 8;10:134. doi: 10.1186/s40478-022-01424-6 (PMC9461181; doi:10.1186/s40478-022-01424-6)
Supplement: Supplementary file 5 — Additional file 5:Table S2. Biological processes represented across brain regions for early PD cases compared to controls. Shaded box reflects GO term represented in that brain region. [file 40478_2022_1424_MOESM5_ESM.xlsx]

## Sheet: Supplementary Table 2
GO ID	GO term	Substantia nigra	Caudate	Putamen	Parahippocampus	Temporal cortex	Cingulate cortex	Frontal cortex	Parietal cortex
GO:0000184	nuclear-transcribed mRNA catabolic process, nonsense-mediated decay
GO:0001887	selenium compound metabolic process
GO:0006006	glucose metabolic process
GO:0006412	translation
GO:0006413	translational initiation
GO:0006414	translational elongation
GO:0006415	translational termination
GO:0006614	SRP-dependent cotranslational protein targeting to membrane
GO:0007596	blood coagulation
GO:0010467	gene expression
GO:0016259	selenocysteine metabolic process
GO:0019058	viral life cycle
GO:0019083	viral transcription
GO:0030168	platelet activation
GO:0034641	cellular nitrogen compound metabolic process
GO:0044237	cellular metabolic process
GO:0044267	cellular protein metabolic process
GO:0044281	small molecule metabolic process
GO:0006810	transport
GO:0007268	chemical synaptic transmission
GO:0051234	establishment of localization
GO:0051641	cellular localization
GO:0051649	establishment of localization in cell
GO:0002576	platelet degranulation
GO:0005975	carbohydrate metabolic process
GO:0006094	gluconeogenesis
GO:0007568	aging
GO:0043933	macromolecular complex subunit organization
GO:0061024	membrane organization
GO:0006099	tricarboxylic acid cycle
GO:0006457	protein folding
GO:0007017	microtubule-based process
GO:0016032	viral process
GO:0051084	'de novo' posttranslational protein folding
GO:0006613	cotranslational protein targeting to membrane
GO:0043241	protein complex disassembly
GO:0043624	cellular protein complex disassembly
GO:0045047	protein targeting to ER
GO:0072599	establishment of protein localization to endoplasmic reticulum
GO:0007264	small GTPase mediated signal transduction
GO:0015980	energy derivation by oxidation of organic compounds
GO:0006112	energy reserve metabolic process
GO:0007411	axon guidance
GO:0051258	protein polymerization
GO:0009056	catabolic process
GO:0071822	protein complex subunit organization
GO:0000302	response to reactive oxygen species
GO:0006103	2-oxoglutarate metabolic process
GO:0070972	protein localization to endoplasmic reticulum
GO:0044248	cellular catabolic process
GO:0006734	NADH metabolic process
GO:0022904	respiratory electron transport chain
GO:0021762	substantia nigra development
GO:0006091	generation of precursor metabolites and energy
GO:0050796	regulation of insulin secretion
GO:0012501	programmed cell death
GO:0042744	hydrogen peroxide catabolic process
GO:0061621	canonical glycolysis
GO:0070527	platelet aggregation
GO:0046907	intracellular transport
GO:0060440	trachea formation
GO:0046356	acetyl-CoA catabolic process
GO:0001501	skeletal system development
GO:0042274	ribosomal small subunit biogenesis
GO:0006612	protein targeting to membrane
GO:1901575	organic substance catabolic process
GO:0032984	macromolecular complex disassembly
GO:0032872	regulation of stress-activated MAPK cascade
GO:0090170	regulation of Golgi inheritance
GO:0006915	apoptotic process
GO:0045333	cellular respiration
GO:0048011	neurotrophin TRK receptor signaling pathway
GO:0008286	insulin receptor signaling pathway
GO:0051179	localization
GO:0038095	Fc-epsilon receptor signaling pathway
GO:0007417	central nervous system development
GO:0006096	glycolytic process
GO:0006102	isocitrate metabolic process
GO:0055114	oxidation-reduction process
GO:0006367	transcription initiation from RNA polymerase II promoter
GO:0060020	Bergmann glial cell differentiation
GO:0031639	plasminogen activation
GO:0034116	positive regulation of heterotypic cell-cell adhesion
GO:0043623	cellular protein complex assembly
GO:0051592	response to calcium ion
GO:0072378	blood coagulation, fibrin clot formation
GO:0090277	positive regulation of peptide hormone secretion
GO:0006953	acute-phase response
GO:0000398	mRNA splicing, via spliceosome
GO:0008380	RNA splicing
GO:0009109	coenzyme catabolic process
GO:0051187	cofactor catabolic process
GO:2000641	regulation of early endosome to late endosome transport
GO:0009060	aerobic respiration
GO:0070208	protein heterotrimerization
GO:0019080	viral gene expression
GO:0030198	extracellular matrix organization
GO:0043589	skin morphogenesis
GO:0022411	cellular component disassembly
GO:0034655	nucleobase-containing compound catabolic process
GO:1901361	organic cyclic compound catabolic process
GO:0007269	neurotransmitter secretion
GO:0045109	intermediate filament organization
GO:0000165	MAPK cascade
GO:0000186	activation of MAPKK activity
GO:0007265	Ras protein signal transduction
GO:0033693	neurofilament bundle assembly
GO:0007173	epidermal growth factor receptor signaling pathway
GO:0008543	fibroblast growth factor receptor signaling pathway
GO:0006928	movement of cell or subcellular component
GO:0014002	astrocyte development
GO:0046487	glyoxylate metabolic process
GO:0045087	innate immune response
GO:0051259	protein oligomerization
GO:0045921	positive regulation of exocytosis
GO:0015853	adenine transport
GO:0001895	retina homeostasis
GO:0006898	receptor-mediated endocytosis
GO:0042730	fibrinolysis
GO:1902042	negative regulation of extrinsic apoptotic signaling pathway via death domain receptors
GO:0006104	succinyl-CoA metabolic process
GO:0006364	rRNA processing
GO:0072594	establishment of protein localization to organelle
GO:0000956	nuclear-transcribed mRNA catabolic process
GO:0050774	negative regulation of dendrite morphogenesis
GO:0071333	cellular response to glucose stimulus
GO:0008544	epidermis development
GO:0030199	collagen fibril organization
GO:0071230	cellular response to amino acid stimulus
GO:0006402	mRNA catabolic process
GO:0051354	negative regulation of oxidoreductase activity
GO:0006979	response to oxidative stress
GO:1990000	amyloid fibril formation
GO:0044270	cellular nitrogen compound catabolic process
GO:0046700	heterocycle catabolic process
GO:0016071	mRNA metabolic process
GO:0016043	cellular component organization
GO:0071840	cellular component organization or biogenesis
GO:0016188	synaptic vesicle maturation
GO:0007409	axonogenesis
GO:0006120	mitochondrial electron transport, NADH to ubiquinone
GO:0015991	ATP hydrolysis coupled proton transport
GO:0043066	negative regulation of apoptotic process
GO:0045454	cell redox homeostasis
GO:0006921	cellular component disassembly involved in execution phase of apoptosis
GO:1900740	positive regulation of protein insertion into mitochondrial membrane involved in apoptotic signaling pathway
GO:0001649	osteoblast differentiation
GO:0008366	axon ensheathment
GO:0006892	post-Golgi vesicle-mediated transport
GO:0006342	chromatin silencing
GO:0048025	negative regulation of mRNA splicing, via spliceosome
GO:1900026	positive regulation of substrate adhesion-dependent cell spreading
GO:0008344	adult locomotory behavior
GO:0006107	oxaloacetate metabolic process
GO:0046034	ATP metabolic process
GO:0050821	protein stabilization
GO:0042542	response to hydrogen peroxide
GO:0065008	regulation of biological quality
GO:0060291	long-term synaptic potentiation
GO:0036376	sodium ion export from cell
GO:0019226	transmission of nerve impulse
GO:0035637	multicellular organismal signaling
GO:0048167	regulation of synaptic plasticity
GO:0050772	positive regulation of axonogenesis
GO:0006407	rRNA export from nucleus
GO:0030574	collagen catabolic process
GO:0048172	regulation of short-term neuronal synaptic plasticity
GO:0007155	cell adhesion
GO:0000187	activation of MAPK activity
GO:0007507	heart development
GO:0048538	thymus development
GO:0090002	establishment of protein localization to plasma membrane
GO:0097066	response to thyroid hormone
GO:0006084	acetyl-CoA metabolic process
GO:0015867	ATP transport
GO:0007412	axon target recognition
GO:0010628	positive regulation of gene expression
GO:0032760	positive regulation of tumor necrosis factor production
GO:0016311	dephosphorylation
GO:0006397	mRNA processing
GO:0030388	fructose 1,6-bisphosphate metabolic process
GO:0097421	liver regeneration
GO:0071377	cellular response to glucagon stimulus
GO:0007160	cell-matrix adhesion
GO:0008065	establishment of blood-nerve barrier
GO:0046689	response to mercury ion
GO:0019439	aromatic compound catabolic process
GO:0048168	regulation of neuronal synaptic plasticity
GO:0086009	membrane repolarization
GO:0086013	membrane repolarization during cardiac muscle cell action potential
GO:0086064	cell communication by electrical coupling involved in cardiac conduction
GO:0008217	regulation of blood pressure
GO:0010942	positive regulation of cell death
GO:0015671	oxygen transport
GO:0042633	hair cycle
GO:0006122	mitochondrial electron transport, ubiquinol to cytochrome c
GO:0019068	virion assembly
GO:0050714	positive regulation of protein secretion
GO:0035872	nucleotide-binding domain, leucine rich repeat containing receptor signaling pathway
GO:0051092	positive regulation of NF-kappaB transcription factor activity
GO:0000226	microtubule cytoskeleton organization
GO:0002223	stimulatory C-type lectin receptor signaling pathway
GO:0017156	calcium ion regulated exocytosis
GO:0031175	neuron projection development
GO:0032869	cellular response to insulin stimulus
GO:0097193	intrinsic apoptotic signaling pathway
GO:0006334	nucleosome assembly
GO:0006406	mRNA export from nucleus
GO:0006469	negative regulation of protein kinase activity
GO:0019853	L-ascorbic acid biosynthetic process
GO:0030855	epithelial cell differentiation
GO:0032781	positive regulation of ATPase activity
GO:0043488	regulation of mRNA stability
GO:0050771	negative regulation of axonogenesis
GO:0070935	3'-UTR-mediated mRNA stabilization
GO:0071310	cellular response to organic substance
GO:0071901	negative regulation of protein serine/threonine kinase activity
GO:0031630	regulation of synaptic vesicle fusion to presynaptic membrane
GO:0014733	regulation of skeletal muscle adaptation
GO:0015992	proton transport
GO:0032981	mitochondrial respiratory chain complex I assembly
GO:0038096	Fc-gamma receptor signaling pathway involved in phagocytosis
GO:0042136	neurotransmitter biosynthetic process
GO:0042776	mitochondrial ATP synthesis coupled proton transport
GO:0000086	G2/M transition of mitotic cell cycle
GO:0009636	response to toxic substance
GO:0010807	regulation of synaptic vesicle priming
GO:0021766	hippocampus development
GO:0030049	muscle filament sliding
GO:0034220	ion transmembrane transport
GO:0048010	vascular endothelial growth factor receptor signaling pathway
GO:0075713	establishment of integrated proviral latency
GO:0006461	protein complex assembly
GO:0034622	cellular macromolecular complex assembly
GO:0042493	response to drug
GO:0043152	induction of bacterial agglutination
GO:0048169	regulation of long-term neuronal synaptic plasticity
GO:0050808	synapse organization
GO:0065003	macromolecular complex assembly
GO:0070271	protein complex biogenesis
GO:2000352	negative regulation of endothelial cell apoptotic process
GO:0010248	establishment or maintenance of transmembrane electrochemical gradient
GO:0030007	cellular potassium ion homeostasis
GO:0051291	protein heterooligomerization
GO:0055119	relaxation of cardiac muscle
GO:0006878	cellular copper ion homeostasis
GO:0007191	adenylate cyclase-activating dopamine receptor signaling pathway
GO:0008088	axo-dendritic transport
GO:0010737	protein kinase A signaling
GO:0016197	endosomal transport
GO:0033173	calcineurin-NFAT signaling cascade
GO:0035690	cellular response to drug
GO:0051533	positive regulation of NFAT protein import into nucleus
GO:0071786	endoplasmic reticulum tubular network organization
GO:0000375	RNA splicing, via transesterification reactions
GO:0000377	RNA splicing, via transesterification reactions with bulged adenosine as nucleophile
GO:0006090	pyruvate metabolic process
GO:0006108	malate metabolic process
GO:0006369	termination of RNA polymerase II transcription
GO:0007015	actin filament organization
GO:0007193	adenylate cyclase-inhibiting G-protein coupled receptor signaling pathway
GO:0007549	dosage compensation
GO:0010501	RNA secondary structure unwinding
GO:0010643	cell communication by chemical coupling
GO:0010644	cell communication by electrical coupling
GO:0019852	L-ascorbic acid metabolic process
GO:0030308	negative regulation of cell growth
GO:0030705	cytoskeleton-dependent intracellular transport
GO:0030836	positive regulation of actin filament depolymerization
GO:0031124	mRNA 3'-end processing
GO:0033148	positive regulation of intracellular estrogen receptor signaling pathway
GO:0044794	positive regulation by host of viral process
GO:0045214	sarcomere organization
GO:0048679	regulation of axon regeneration
GO:0060048	cardiac muscle contraction
GO:0060502	epithelial cell proliferation involved in lung morphogenesis
GO:0071169	establishment of protein localization to chromatin
GO:0071260	cellular response to mechanical stimulus
GO:1901837	negative regulation of transcription of nuclear large rRNA transcript from RNA polymerase I promoter
GO:2001014	regulation of skeletal muscle cell differentiation
GO:0008104	protein localization
GO:0060789	hair follicle placode formation
GO:2000300	regulation of synaptic vesicle exocytosis
GO:0006123	mitochondrial electron transport, cytochrome c to oxygen
GO:0006554	lysine catabolic process
GO:0006818	hydrogen transport
GO:0006820	anion transport
GO:0006879	cellular iron ion homeostasis
GO:0007005	mitochondrion organization
GO:0008219	cell death
GO:0010243	response to organonitrogen compound
GO:0016265	obsolete death
GO:0022900	electron transport chain
GO:0031102	neuron projection regeneration
GO:0033572	transferrin transport
GO:0042475	odontogenesis of dentin-containing tooth
GO:0042743	hydrogen peroxide metabolic process
GO:0043627	response to estrogen
GO:0046903	secretion
GO:0051129	negative regulation of cellular component organization
GO:0071702	organic substance transport
GO:0072593	reactive oxygen species metabolic process
GO:0000056	ribosomal small subunit export from nucleus
GO:0001662	behavioral fear response
GO:0006105	succinate metabolic process
GO:0006886	intracellular protein transport
GO:0007084	mitotic nuclear envelope reassembly
GO:0007189	adenylate cyclase-activating G-protein coupled receptor signaling pathway
GO:0007611	learning or memory
GO:0010977	negative regulation of neuron projection development
GO:0042059	negative regulation of epidermal growth factor receptor signaling pathway
GO:0042769	DNA damage response, detection of DNA damage
GO:0042981	regulation of apoptotic process
GO:0043123	positive regulation of I-kappaB kinase/NF-kappaB signaling
GO:0045471	response to ethanol
GO:0050690	regulation of defense response to virus by virus
GO:0051014	actin filament severing
GO:0061564	axon development
GO:0075733	intracellular transport of virus
GO:0001956	positive regulation of neurotransmitter secretion
GO:0006888	ER to Golgi vesicle-mediated transport
GO:0007612	learning
GO:0042752	regulation of circadian rhythm
GO:0044085	cellular component biogenesis
GO:0045907	positive regulation of vasoconstriction
GO:0046039	GTP metabolic process
GO:0046902	regulation of mitochondrial membrane permeability
GO:1901687	glutathione derivative biosynthetic process
GO:0006401	RNA catabolic process
GO:0007219	Notch signaling pathway
GO:0007266	Rho protein signal transduction
GO:0007599	hemostasis
GO:0010288	response to lead ion
GO:0019233	sensory perception of pain
GO:0044703	multi-organism reproductive process
GO:0050900	leukocyte migration
GO:0000380	alternative mRNA splicing, via spliceosome
GO:0000413	protein peptidyl-prolyl isomerization
GO:0001505	regulation of neurotransmitter levels
GO:0006081	cellular aldehyde metabolic process
GO:0006086	acetyl-CoA biosynthetic process from pyruvate
GO:0006139	nucleobase-containing compound metabolic process
GO:0006144	purine nucleobase metabolic process
GO:0006165	nucleoside diphosphate phosphorylation
GO:0006458	'de novo' protein folding
GO:0006595	polyamine metabolic process
GO:0006605	protein targeting
GO:0006629	lipid metabolic process
GO:0006754	ATP biosynthetic process
GO:0006816	calcium ion transport
GO:0006836	neurotransmitter transport
GO:0006874	cellular calcium ion homeostasis
GO:0006883	cellular sodium ion homeostasis
GO:0006887	exocytosis
GO:0006904	vesicle docking involved in exocytosis
GO:0006936	muscle contraction
GO:0006950	response to stress
GO:0006986	response to unfolded protein
GO:0006996	organelle organization
GO:0007399	nervous system development
GO:0007420	brain development
GO:0008356	asymmetric cell division
GO:0008637	apoptotic mitochondrial changes
GO:0009142	nucleoside triphosphate biosynthetic process
GO:0009144	purine nucleoside triphosphate metabolic process
GO:0009199	ribonucleoside triphosphate metabolic process
GO:0009205	purine ribonucleoside triphosphate metabolic process
GO:0009306	protein secretion
GO:0009409	response to cold
GO:0010107	potassium ion import
GO:0010880	regulation of release of sequestered calcium ion into cytosol by sarcoplasmic reticulum
GO:0010881	regulation of cardiac muscle contraction by regulation of the release of sequestered calcium ion
GO:0014047	glutamate secretion
GO:0015031	protein transport
GO:0015701	bicarbonate transport
GO:0015949	nucleobase-containing small molecule interconversion
GO:0016079	synaptic vesicle exocytosis
GO:0016192	vesicle-mediated transport
GO:0016344	meiotic chromosome movement towards spindle pole
GO:0018125	peptidyl-cysteine methylation
GO:0019430	removal of superoxide radicals
GO:0019432	triglyceride biosynthetic process
GO:0019433	triglyceride catabolic process
GO:0019882	antigen processing and presentation
GO:0021549	cerebellum development
GO:0022008	neurogenesis
GO:0022607	cellular component assembly
GO:0030100	regulation of endocytosis
GO:0031325	positive regulation of cellular metabolic process
GO:0031396	regulation of protein ubiquitination
GO:0032212	positive regulation of telomere maintenance via telomerase
GO:0032387	negative regulation of intracellular transport
GO:0032940	secretion by cell
GO:0033206	meiotic cytokinesis
GO:0034314	Arp2/3 complex-mediated actin nucleation
GO:0034332	adherens junction organization
GO:0034418	urate biosynthetic process
GO:0034599	cellular response to oxidative stress
GO:0034605	cellular response to heat
GO:0034975	protein folding in endoplasmic reticulum
GO:0035338	long-chain fatty-acyl-CoA biosynthetic process
GO:0042026	protein refolding
GO:0042267	natural killer cell mediated cytotoxicity
GO:0043524	negative regulation of neuron apoptotic process
GO:0044255	cellular lipid metabolic process
GO:0045429	positive regulation of nitric oxide biosynthetic process
GO:0045723	positive regulation of fatty acid biosynthetic process
GO:0045727	positive regulation of translation
GO:0045920	negative regulation of exocytosis
GO:0048013	ephrin receptor signaling pathway
GO:0048488	synaptic vesicle endocytosis
GO:0048666	neuron development
GO:0050885	neuromuscular process controlling balance
GO:0051131	chaperone-mediated protein complex assembly
GO:0051289	protein homotetramerization
GO:0051612	negative regulation of serotonin uptake
GO:0051653	spindle localization
GO:0055085	transmembrane transport
GO:0055086	nucleobase-containing small molecule metabolic process
GO:0060315	negative regulation of ryanodine-sensitive calcium-release channel activity
GO:0061025	membrane fusion
GO:0061051	positive regulation of cell growth involved in cardiac muscle cell development
GO:0061077	chaperone-mediated protein folding
GO:0061337	cardiac conduction
GO:0070254	mucus secretion
GO:0071480	cellular response to gamma radiation
GO:0071872	cellular response to epinephrine stimulus
GO:0071902	positive regulation of protein serine/threonine kinase activity
GO:0072659	protein localization to plasma membrane
GO:0089711	L-glutamate transmembrane transport
GO:0090131	mesenchyme migration
GO:0090324	negative regulation of oxidative phosphorylation
GO:1900034	regulation of cellular response to heat
GO:1901018	positive regulation of potassium ion transmembrane transporter activity
GO:1901564	organonitrogen compound metabolic process
GO:1901897	regulation of relaxation of cardiac muscle
GO:1902857	positive regulation of non-motile cilium assembly
GO:1903278	positive regulation of sodium ion export from cell
GO:1903288	positive regulation of potassium ion import
GO:1903593	regulation of histamine secretion by mast cell
