# Supplementary material for: Mitochondrial dysfunction is a key pathological driver of early stage Parkinson’s
Source: Acta Neuropathol Commun. 2022 Sep 8;10:134. doi: 10.1186/s40478-022-01424-6 (PMC9461181; doi:10.1186/s40478-022-01424-6)
Supplement: Supplementary file 6 — Additional file 6:Table S3. Molecular functions represented across brain regions for early PD cases compared to controls. Shaded box reflects GO term represented in that brain region. [file 40478_2022_1424_MOESM6_ESM.xlsx]

## Sheet: Supplementary Table 3
GO ID	GO term	Substantia nigra	Caudate	Putamen	Parahippocampus	Temporal cortex	Cingulate cortex	Frontal cortex	Parietal cortex	Cerebellum
GO:0003735	structural constituent of ribosome
GO:0003924	GTPase activity
GO:0005198	structural molecule activity
GO:0005200	structural constituent of cytoskeleton
GO:0005515	protein binding
GO:0005525	GTP binding
GO:0019001	guanyl nucleotide binding
GO:0032561	guanyl ribonucleotide binding
GO:0044822	poly(A) RNA binding
GO:0003723	RNA binding
GO:0000166	nucleotide binding
GO:0036094	small molecule binding
GO:0048037	cofactor binding
GO:1901265	nucleoside phosphate binding
GO:0016462	pyrophosphatase activity
GO:0016818	hydrolase activity, acting on acid anhydrides, in phosphorus-containing anhydrides
GO:0017111	nucleoside-triphosphatase activity
GO:0043168	anion binding
GO:0019904	protein domain specific binding
GO:0016817	hydrolase activity, acting on acid anhydrides
GO:0051287	NAD binding
GO:0004448	isocitrate dehydrogenase activity
GO:0004449	isocitrate dehydrogenase (NAD+) activity
GO:0016209	antioxidant activity
GO:0031625	ubiquitin protein ligase binding
GO:0042802	identical protein binding
GO:0051920	peroxiredoxin activity
GO:0003725	double-stranded RNA binding
GO:0030674	protein binding, bridging
GO:0004601	peroxidase activity
GO:0050839	cell adhesion molecule binding
GO:0031683	G-protein beta/gamma-subunit complex binding
GO:0016491	oxidoreductase activity
GO:0005471	ATP:ADP antiporter activity
GO:0016684	oxidoreductase activity, acting on peroxide as acceptor
GO:0048407	platelet-derived growth factor binding
GO:0005201	extracellular matrix structural constituent
GO:0019901	protein kinase binding
GO:0001882	nucleoside binding
GO:0001883	purine nucleoside binding
GO:0017076	purine nucleotide binding
GO:0032549	ribonucleoside binding
GO:0032550	purine ribonucleoside binding
GO:0032553	ribonucleotide binding
GO:0032555	purine ribonucleotide binding
GO:0035639	purine ribonucleoside triphosphate binding
GO:0004723	calcium-dependent protein serine/threonine phosphatase activity
GO:0004591	oxoglutarate dehydrogenase (succinyl-transferring) activity
GO:0003729	mRNA binding
GO:0048306	calcium-dependent protein binding
GO:0097159	organic cyclic compound binding
GO:0019911	structural constituent of myelin sheath
GO:0004871	signal transducer activity
GO:0050662	coenzyme binding
GO:0030976	thiamine pyrophosphate binding
GO:0005159	insulin-like growth factor receptor binding
GO:0016624	oxidoreductase activity, acting on the aldehyde or oxo group of donors, disulfide as acceptor
GO:0016903	oxidoreductase activity, acting on the aldehyde or oxo group of donors
GO:0016887	ATPase activity
GO:0051117	ATPase binding
GO:0005516	calmodulin binding
GO:0008137	NADH dehydrogenase (ubiquinone) activity
GO:0046933	proton-transporting ATP synthase activity, rotational mechanism
GO:0016616	oxidoreductase activity, acting on the CH-OH group of donors, NAD or NADP as acceptor
GO:0001948	glycoprotein binding
GO:0005388	calcium-transporting ATPase activity
GO:0005504	fatty acid binding
GO:0008022	protein C-terminus binding
GO:0009055	electron carrier activity
GO:0042625	ATPase coupled ion transmembrane transporter activity
GO:0000287	magnesium ion binding
GO:0032403	protein complex binding
GO:0043531	ADP binding
GO:1901363	heterocyclic compound binding
GO:0019003	GDP binding
GO:0003730	mRNA 3'-UTR binding
GO:0030492	hemoglobin binding
GO:0031720	haptoglobin binding
GO:0044325	ion channel binding
GO:0005391	sodium:potassium-exchanging ATPase activity
GO:0016868	intramolecular transferase activity, phosphotransferases
GO:0004722	protein serine/threonine phosphatase activity
GO:0004602	glutathione peroxidase activity
GO:0046961	proton-transporting ATPase activity, rotational mechanism
GO:0046912	transferase activity, transferring acyl groups, acyl groups converted into alkyl on transfer
GO:0005215	transporter activity
GO:0019829	cation-transporting ATPase activity
GO:0008144	drug binding
GO:0019899	enzyme binding
GO:0008308	voltage-gated anion channel activity
GO:0015288	porin activity
GO:0031748	D1 dopamine receptor binding
GO:0005344	oxygen transporter activity
GO:0030280	structural constituent of epidermis
GO:0008242	omega peptidase activity
GO:0044548	S100 protein binding
GO:0004634	phosphopyruvate hydratase activity
GO:0005080	protein kinase C binding
GO:0005524	ATP binding
GO:0008379	thioredoxin peroxidase activity
GO:0008426	protein kinase C inhibitor activity
GO:0016835	carbon-oxygen lyase activity
GO:0042288	MHC class I protein binding
GO:0051082	unfolded protein binding
GO:0000149	SNARE binding
GO:0017075	syntaxin-1 binding
GO:0019905	syntaxin binding
GO:0019900	kinase binding
GO:0022857	transmembrane transporter activity
GO:0031489	myosin V binding
GO:0002020	protease binding
GO:0005488	binding
GO:0008017	microtubule binding
GO:0008092	cytoskeletal protein binding
GO:0030165	PDZ domain binding
GO:0050815	phosphoserine binding
GO:0097100	supercoiled DNA binding
GO:0005509	calcium ion binding
GO:0003697	single-stranded DNA binding
GO:0030955	potassium ion binding
GO:0004082	bisphosphoglycerate mutase activity
GO:0004083	bisphosphoglycerate 2-phosphatase activity
GO:0004619	phosphoglycerate mutase activity
GO:0005523	tropomyosin binding
GO:0030507	spectrin binding
GO:0031406	carboxylic acid binding
GO:0033218	amide binding
GO:0034416	bisphosphoglycerate phosphatase activity
GO:0046538	2,3-bisphosphoglycerate-dependent phosphoglycerate mutase activity
GO:0004859	phospholipase inhibitor activity
GO:0005540	hyaluronic acid binding
GO:0015297	antiporter activity
GO:0030971	receptor tyrosine kinase binding
GO:0033192	calmodulin-dependent protein phosphatase activity
GO:0055102	lipase inhibitor activity
GO:0003691	double-stranded telomeric DNA binding
GO:0003724	RNA helicase activity
GO:0008312	7S RNA binding
GO:0008429	phosphatidylethanolamine binding
GO:0016614	oxidoreductase activity, acting on CH-OH group of donors
GO:0017091	AU-rich element binding
GO:0017134	fibroblast growth factor binding
GO:0030060	L-malate dehydrogenase activity
GO:0031072	heat shock protein binding
GO:0031492	nucleosomal DNA binding
GO:0031871	proteinase activated receptor binding
GO:0043236	laminin binding
GO:0044212	transcription regulatory region DNA binding
GO:0015662	ATPase activity, coupled to transmembrane movement of ions, phosphorylative mechanism
GO:0003954	NADH dehydrogenase activity
GO:0005178	integrin binding
GO:0008131	primary amine oxidase activity
GO:0015078	hydrogen ion transmembrane transporter activity
GO:0016651	oxidoreductase activity, acting on NAD(P)H
GO:0016655	oxidoreductase activity, acting on NAD(P)H, quinone or similar compound as acceptor
GO:0022804	active transmembrane transporter activity
GO:0042626	ATPase activity, coupled to transmembrane movement of substances
GO:0043492	ATPase activity, coupled to movement of substances
GO:0050136	NADH dehydrogenase (quinone) activity
GO:0004774	succinate-CoA ligase activity
GO:0004775	succinate-CoA ligase (ADP-forming) activity
GO:0008289	lipid binding
GO:0035615	clathrin adaptor activity
GO:0045309	protein phosphorylated amino acid binding
GO:0051536	iron-sulfur cluster binding
GO:0097110	scaffold protein binding
GO:0001047	core promoter binding
GO:0004364	glutathione transferase activity
GO:0016829	lyase activity
GO:0030170	pyridoxal phosphate binding
GO:0033130	acetylcholine receptor binding
GO:0042162	telomeric DNA binding
GO:0043295	glutathione binding
GO:0008556	potassium-transporting ATPase activity
GO:0031402	sodium ion binding
GO:0051015	actin filament binding
GO:0001671	ATPase activator activity
GO:0003755	peptidyl-prolyl cis-trans isomerase activity
GO:0003779	actin binding
GO:0003824	catalytic activity
GO:0003985	acetyl-CoA C-acetyltransferase activity
GO:0004029	aldehyde dehydrogenase (NAD) activity
GO:0004090	carbonyl reductase (NADPH) activity
GO:0004351	glutamate decarboxylase activity
GO:0004550	nucleoside diphosphate kinase activity
GO:0004683	calmodulin-dependent protein kinase activity
GO:0005313	L-glutamate transmembrane transporter activity
GO:0005483	soluble NSF attachment protein activity
GO:0005484	SNAP receptor activity
GO:0005543	phospholipid binding
GO:0008186	RNA-dependent ATPase activity
GO:0015207	adenine transmembrane transporter activity
GO:0016208	AMP binding
GO:0016787	hydrolase activity
GO:0016810	hydrolase activity, acting on carbon-nitrogen (but not peptide) bonds
GO:0023026	MHC class II protein complex binding
GO:0030235	nitric-oxide synthase regulator activity
GO:0030331	estrogen receptor binding
GO:0030554	adenyl nucleotide binding
GO:0030911	TPR domain binding
GO:0031821	G-protein coupled serotonin receptor binding
GO:0032559	adenyl ribonucleotide binding
GO:0032794	GTPase activating protein binding
GO:0042803	protein homodimerization activity
GO:0042826	histone deacetylase binding
GO:0043274	phospholipase binding
GO:0045155	electron transporter, transferring electrons from CoQH2-cytochrome c reductase complex and cytochrome c oxidase complex activity
GO:0046982	protein heterodimerization activity
GO:0047485	protein N-terminus binding
GO:0050681	androgen receptor binding
GO:0050998	nitric-oxide synthase binding
GO:0051020	GTPase binding
GO:0051087	chaperone binding
GO:0051219	phosphoprotein binding
GO:0051787	misfolded protein binding
