# Supplementary material for: Mitochondrial dysfunction is a key pathological driver of early stage Parkinson’s
Source: Acta Neuropathol Commun. 2022 Sep 8;10:134. doi: 10.1186/s40478-022-01424-6 (PMC9461181; doi:10.1186/s40478-022-01424-6)
Supplement: Supplementary file 7 — Additional file 7:Table S4. Cellular components represented across brain regions for early PD cases compared to controls Shaded box reflects GO term represented in that brain region. [file 40478_2022_1424_MOESM7_ESM.xlsx]

## Sheet: Supplementary Table 4
GO ID	GO term	substantia nigra	caudate	putamen	parahippocampus	temporal cortex	cingulate cortex	frontal cortex	parietal cortex	cerebellum
GO:0005615	extracellular space
GO:0005737	cytoplasm
GO:0005739	mitochondrion
GO:0005829	cytosol
GO:0005856	cytoskeleton
GO:0005925	focal adhesion
GO:0016020	membrane
GO:0022627	cytosolic small ribosomal subunit
GO:0043209	myelin sheath
GO:0043228	non-membrane-bounded organelle
GO:0043229	intracellular organelle
GO:0044422	organelle part
GO:0044424	intracellular part
GO:0044445	cytosolic part
GO:0044446	intracellular organelle part
GO:0070062	extracellular exosome
GO:0022626	cytosolic ribosome
GO:0032991	macromolecular complex
GO:0043226	organelle
GO:0044444	cytoplasmic part
GO:0043232	intracellular non-membrane-bounded organelle
GO:0005938	cell cortex
GO:0030529	intracellular ribonucleoprotein complex
GO:0005622	intracellular
GO:0005759	mitochondrial matrix
GO:0005874	microtubule
GO:0044391	ribosomal subunit
GO:0005743	mitochondrial inner membrane
GO:0044429	mitochondrial part
GO:0043234	protein complex
GO:0048471	perinuclear region of cytoplasm
GO:0031093	platelet alpha granule lumen
GO:0072562	blood microparticle
GO:1903561	extracellular vesicle
GO:0005623	cell
GO:0022625	cytosolic large ribosomal subunit
GO:0043195	terminal bouton
GO:0044464	cell part
GO:0005765	lysosomal membrane
GO:0005840	ribosome
GO:0016023	cytoplasmic vesicle
GO:0042470	melanosome
GO:0043005	neuron projection
GO:0042995	cell projection
GO:0030424	axon
GO:0031012	extracellular matrix
GO:0005882	intermediate filament
GO:0031091	platelet alpha granule
GO:0005834	heterotrimeric G-protein complex
GO:0031982	vesicle
GO:0045095	keratin filament
GO:0031966	mitochondrial membrane
GO:0031410	cytoplasmic vesicle
GO:0031988	vesicle
GO:0008021	synaptic vesicle
GO:0044297	cell body
GO:0043679	axon terminus
GO:0014704	intercalated disc
GO:0044430	cytoskeletal part
GO:0030426	growth cone
GO:0005577	fibrinogen complex
GO:0005634	nucleus
GO:0071013	catalytic step 2 spliceosome
GO:0045252	oxoglutarate dehydrogenase complex
GO:0042383	sarcolemma
GO:0045177	apical part of cell
GO:0005584	collagen type I trimer
GO:0019897	extrinsic component of plasma membrane
GO:0045111	intermediate filament cytoskeleton
GO:0005730	nucleolus
GO:0031234	extrinsic component of cytoplasmic side of plasma membrane
GO:0005740	mitochondrial envelope
GO:0019866	organelle inner membrane
GO:0005883	neurofilament
GO:0097418	neurofibrillary tangle
GO:0030141	secretory granule
GO:0009986	cell surface
GO:0030496	midbody
GO:0097481	postsynaptic density
GO:0019898	extrinsic component of membrane
GO:0015935	small ribosomal subunit
GO:0030175	filopodium
GO:0005902	microvillus
GO:0015934	large ribosomal subunit
GO:0001726	ruffle
GO:0043197	dendritic spine
GO:0030425	dendrite
GO:0036464	cytoplasmic ribonucleoprotein granule
GO:0061202	clathrin-sculpted gamma-aminobutyric acid transport vesicle membrane
GO:0005747	mitochondrial respiratory chain complex I
GO:0005753	mitochondrial proton-transporting ATP synthase complex
GO:0031967	organelle envelope
GO:0031975	envelope
GO:0030659	cytoplasmic vesicle membrane
GO:0045202	synapse
GO:0072686	mitotic spindle
GO:0000784	nuclear chromosome, telomeric region
GO:0000786	nucleosome
GO:0005654	nucleoplasm
GO:0045121	membrane raft
GO:0030018	Z disc
GO:0005741	mitochondrial outer membrane
GO:0005833	hemoglobin complex
GO:0015630	microtubule cytoskeleton
GO:0031838	haptoglobin-hemoglobin complex
GO:0071682	endocytic vesicle lumen
GO:0009897	external side of plasma membrane
GO:0000276	mitochondrial proton-transporting ATP synthase complex, coupling factor F(o)
GO:0008091	spectrin
GO:0031983	vesicle lumen
GO:0034774	secretory granule lumen
GO:0060205	cytoplasmic vesicle lumen
GO:0031974	membrane-enclosed lumen
GO:0043233	organelle lumen
GO:0005916	fascia adherens
GO:0046930	pore complex
GO:0044463	cell projection part
GO:0002102	podosome
GO:0030864	cortical actin cytoskeleton
GO:0005791	rough endoplasmic reticulum
GO:0033267	axon part
GO:0043025	neuronal cell body
GO:0005955	calcineurin complex
GO:0030672	synaptic vesicle membrane
GO:0032593	insulin-responsive compartment
GO:0060203	clathrin-sculpted glutamate transport vesicle membrane
GO:0000015	phosphopyruvate hydratase complex
GO:0000790	nuclear chromatin
GO:0005681	spliceosomal complex
GO:0008180	COP9 signalosome
GO:0030054	cell junction
GO:0042645	mitochondrial nucleoid
GO:0071944	cell periphery
GO:0030666	endocytic vesicle membrane
GO:0032154	cleavage furrow
GO:0030863	cortical cytoskeleton
GO:0001725	stress fiber
GO:0005890	sodium:potassium-exchanging ATPase complex
GO:0005911	cell-cell junction
GO:0015629	actin cytoskeleton
GO:0031105	septin complex
GO:0005764	lysosome
GO:0031594	neuromuscular junction
GO:0060053	neurofilament cytoskeleton
GO:0070688	MLL5-L complex
GO:0005768	endosome
GO:0005794	Golgi apparatus
GO:0005802	trans-Golgi network
GO:0035749	myelin sheath adaxonal region
GO:0044433	cytoplasmic vesicle part
GO:0070083	clathrin-sculpted monoamine transport vesicle membrane
GO:0001740	Barr body
GO:0005770	late endosome
GO:0005786	signal recognition particle, endoplasmic reticulum targeting
GO:0032059	bleb
GO:0043202	lysosomal lumen
GO:0070013	intracellular organelle lumen
GO:0030062	mitochondrial tricarboxylic acid cycle enzyme complex
GO:0005746	mitochondrial respiratory chain
GO:0005758	mitochondrial intermembrane space
GO:0016469	proton-transporting two-sector ATPase complex
GO:0031143	pseudopodium
GO:0033176	proton-transporting V-type ATPase complex
GO:0033177	proton-transporting two-sector ATPase complex, proton-transporting domain
GO:0033178	proton-transporting two-sector ATPase complex, catalytic domain
GO:0033180	proton-transporting V-type ATPase, V1 domain
GO:0044455	mitochondrial membrane part
GO:0045259	proton-transporting ATP synthase complex
GO:0070469	respiratory chain
GO:0030122	AP-2 adaptor complex
GO:0030669	clathrin-coated endocytic vesicle membrane
GO:0036020	endolysosome membrane
GO:0001650	fibrillar center
GO:0005905	clathrin-coated pit
GO:0032437	cuticular plate
GO:0042382	paraspeckles
GO:0005769	early endosome
GO:0005901	caveola
GO:0042588	zymogen granule
GO:0000788	nuclear nucleosome
GO:0001917	photoreceptor inner segment
GO:0002189	ribose phosphate diphosphokinase complex
GO:0002199	zona pellucida receptor complex
GO:0005638	lamin filament
GO:0005819	spindle
GO:0005832	chaperonin-containing T-complex
GO:0005862	muscle thin filament tropomyosin
GO:0005875	microtubule associated complex
GO:0005885	Arp2/3 protein complex
GO:0005886	plasma membrane
GO:0005903	brush border
GO:0005913	cell-cell adherens junction
GO:0008043	intracellular ferritin complex
GO:0008290	F-actin capping protein complex
GO:0016323	basolateral plasma membrane
GO:0016324	apical plasma membrane
GO:0016363	nuclear matrix
GO:0030017	sarcomere
GO:0030315	T-tubule
GO:0031201	SNARE complex
GO:0031674	I band
GO:0031941	filamentous actin
GO:0032587	ruffle membrane
GO:0032839	dendrite cytoplasm
GO:0033017	sarcoplasmic reticulum membrane
GO:0033269	internode region of axon
GO:0033270	paranode region of axon
GO:0034399	nuclear periphery
GO:0043204	perikaryon
GO:0043218	compact myelin
GO:0043564	Ku70:Ku80 complex
GO:0044224	juxtaparanode region of axon
GO:0048770	pigment granule
GO:0055037	recycling endosome
GO:0055038	recycling endosome membrane
GO:0070032	synaptobrevin 2-SNAP-25-syntaxin-1a-complexin I complex
GO:0070033	synaptobrevin 2-SNAP-25-syntaxin-1a-complexin II complex
GO:0070044	synaptobrevin 2-SNAP-25-syntaxin-1a complex
