# Supplementary material for: Mitochondrial dysfunction is a key pathological driver of early stage Parkinson’s
Source: Acta Neuropathol Commun. 2022 Sep 8;10:134. doi: 10.1186/s40478-022-01424-6 (PMC9461181; doi:10.1186/s40478-022-01424-6)
Supplement: Supplementary file 8 — Additional file 8: Table S5. Comparison of candidate proteins to cell type transcriptomic and proteomic data. Each protein that was compared to downloaded datasets from the articles listed to determine which cell type they associated with. * indicates < 5% FDR significant association in enrichment analysis. [file 40478_2022_1424_MOESM8_ESM.xlsx]

## Sheet: Sheet1
	Gene name	Protein	Cell types associated	Dataset(s)
	SIRT2	Sirtuin-2	Oligodendrocytes*	Sharma et.al, 2015
			Oligodendrocyte Precursor Cells	Zhong et. Al, 2021
	ACAT1	Acetyl-CoA acetyltransferase 1	Oligodendrocytes*	Sharma et.al, 2015
	PYGL	Glycogen phosphorylase	Oligodendrocytes*	Sharma et.al, 2015
			Astrocytes
			Microglia
			Neural progenitor cells
	MT2/MT2A	Metallothionein-2	Astrocytes	Zhong et. Al, 2021
			Endothelial cells	Zhu et. al, 2021
	ATP5E	ATP Synthase Subunit Epsilon, Mitochondrial	Excitatory neuron	Wang et. Al
	MGST1	Microsomal glutathione S transferase	Astrocytes	Zhu et. al, 2021
			Oligodendrocytes	Wang et. Al
				Sharma et.al, 2015
	ATP13A2	Polyamine-transporting ATPase 13A2	Glutamatergic neurons	Zhong et. Al, 2021
			Microglia	Sharma et.al, 2015
