# Supplementary material for: Mitochondrial dysfunction is a key pathological driver of early stage Parkinson’s
Source: Acta Neuropathol Commun. 2022 Sep 8;10:134. doi: 10.1186/s40478-022-01424-6 (PMC9461181; doi:10.1186/s40478-022-01424-6)
Supplement: Supplementary file 9 — Additional File 9: Table S6. Proteins with > 1.5 fold expression change within each region for early PD compared to controls. Protein ID is shown for each protein in the list. Red shading indicates upregulation and green shading indicates downregulation. Each region is highlighted to show the severity of pathology present in that region at Braak stage 3/4 with deepest severely affected > moderately affected > mildly affected > not affected. [file 40478_2022_1424_MOESM9_ESM.xlsx]

## Sheet: Supplementary Table 5
Substantia nigra		Caudate		Putamen		Parahippocampus		Temporal cortex		Cingulate cortex		Frontal cortex		Parietal cortex
Up	Down	Up	Down	Up	Down	Up	Down	Up	Down	Up	Down	Up	Down	Up	Down
FBXO2	ACTC1	TUBA1C	APP	FGA	APP	RAB30	A6NDJ8	KRT83	PCP4	VAMP3	KRT83	TMPO	FBXO2	COL1A1	RAB30
SNCA	CRMP1	OGDH	KRT31	SFPQ	NONO	PDHB	RPS15	BMP7	MAPK1	FGB	KRT31	COL1A1	ELAVL1	COL1A2	GLOD5
CBR3	APMAP	IDH3A	KRT83	FGB	TUBA1B	LRPPRC	ACTBL2	DBT	ZC3H13	MAP2K2	KRT82	EPDR1	ILF3	RPS6	MT2A
PPT1	TUBA8	COL1A1	RAB30	HIST1H2AA	RPL14	NDUFV2	RPL30	ATP6V1A	NDUFA	PRKAR2B	KRT75	KCNAB2	MT1E	EPB41L1	GNG7
HIST2H2AB	DLAT	RPL30	LRPPRC	FGG	GRHPR	KRT83	ANXA2	VCAM1	UQCRB	ANXA5	KRT34	GRHPR	ACTN1	A6NDJ8	SH3BGRL
TIMP3	ACTBL2	HNRNPH2	KRT82	HAPLN2	C22orf28	GPI	GFAP	RAB10	GNG7	PACSIN1	KRT33B	SUCLG1	NDUFA2	KRT2	TUBA1B
COL1A1	RPS8	FGG	PPIAL4A	MGST3	ATG3	PD	PMP2	KRT2	VDAC3	SEPT5	RAB3A	HNRNPA3	NPM1	POTEE	MOBP
ANXA1	RAN	COL1A2	TUBB2B	HIST2H3A	EPDR1	ATP2B3	COL1A1	IGHG2	TUBA8	A6NDJ8	PPP3CA	RAC2	KRT81	ALDH6A1	SYNGR1
ATP5J2	TUBB4B	CBR1	PPP3CA	TUBB3	PPP1CA	PPP2R1A	COL1A2	PEA15	NDUFV2	AP2M1	RPS3	SLC25A4	ATG3	PGAM2	SYP
ATP6V0C	NEUROD4	PDHB	KRT75	ARHGDIA	RPL29	OXCT1	VIM	ATP6V1C1	RAB3A	UBA1	GLOD5	PPIF	SRSF9	AP1B1	HAPLN2
RGN	PEBP1	FTL	CYCS	SRSF9	DDX17	HNRNPK	GNAS	DCTN2	PPP3CA	ATP5J2	KSR1	RPL12	IDH3G	HIST1H2BC	PGM1
TAGLN	EPDR1	FGA	RPS6	HMGB1	MNS1	DBT	OGDH	SEP11	FABP5	ATP2B2	RPS15	ARHGDIA	DDX1	ATP5J2	RPS28
CEP104	PLAGL2	PFN2	RPS17L	IDH3G	ZZEF1	TUBB4B	SH3GL1	SLC25A11	CSTB	SEPT2	POTEJ	ATP1A1	TXNRD2	MGST3	KRT31
H3F3A	GNB4	ANXA2	TARDBP	SNCB	MAGEB17	PDXK	PRDX1	SLC25A3	CAMK2G	TUBA1C	HAPLN2	RGN	ATP6V1A	LY6H	ACTR2
PKLR	C21orf33	FSCN1	MYL12A	SEP11	GNAS	RAB10	S100A1	TUBB6	SLC25A4	IDH3G	GNB2L1	ATP5B	VAMP3	MAP2K2	ANXA5
HIST1H4A	HNRNPH1	EEF1A1	KRT33B	IGSF8	IDH3B	YWHAB	ATP2B2	RAB30	ATP5E	COL1A1	QDPR	BASP1	NEMF	KRT1	PPP3CB
FGB	VDAC2	UCHL1	KRT10	MT	TUBB8	OGDHL	SEPT2	DLST	PRDX6	TUBB8	TUBB2B	TUBA1B	CALB1	PACSIN1	APP
SLC25A11	CYCS	ECHS1	KRT34	ACTBL2	ALDH1A1	UCHL1	KSR1	IDH3G	TUBB8	ARHGDIA	COL1A2	PSD3	NHP2L1	SLC25A11	ATP6V1C1
KRT1	H2AFV	GSN	GAP43	ORM1	CCDC164	KRT2	MAPK1	MAOA	GSTM3	PDHB	KRT2	ATP1B1	DDX17	TUBB3	NDUFA2
MAP4	MAGEB17	IDH3G	MARCKS	ATP1A1	SUMO2	UBA1	HINT1	MGST3	NDUFS1	GNAS	TUBA1B	PEBP1	C22orf28	SLC25A4	SLC25A22
HIST1H2AA	SLC25A2	SEPT2	KIAA1045	IGLC3	RPS2	MT2A	RPS28	ATP6V0C	KRT75	S100A1	PRDX6	GNB1	PPP3CB	VCAM1	GNA11
CLU	RPL24	ACTBL2	HNRNPR	TLR2	HSP90AB3P	IDH2	RPS6	SLC25A6	CYCS	IDH3A	RPS28	CFL2	GNAL	SLC25A6	PPP3CA
TPPP	TPRG1L	PRDX5	KRT2	SEPT7	RPL24	PGAM1	IDH3A	PHB2	RPS15	ECHS1	TUBB4B	PHB	DLAT	PCP4	RPS12
STX1B	XRCC5	TUBA1B	PRDX6	FBXO2	POTEKP	IDH3G	SEPT5	FBXO8	GNA11	CDC42	DBT	SLC25A6	RBM14	PEA15	TUBB2B
ACTC1	AK1	PD	ARHGDIA	ALDOC	OGDH	ATP5J2	RPL5	HSPA12A	SLC25A11	SLC25A11	TUBB2B	MT	POTEJ	SLC25A3	KRT83
KRT14	ME1	RPSA	PPP2CA	HNRNPD	RPS16	EPB41L1	H2AFV	SLC25A3	TUBA1B	OGDH	UTP15	PRDX1	TPPP	PYGB	RPL18A
SRSF1	FGA	UBA52	HBB	APEX1	PRDX6	PACSIN1	HBZ	POTEF	PYGB	OTUB1	KRT10	HNRNPA1L2	RPS6	MAPK1	GNB2L1
RBM14	EPB41L3	ATP6V1A	RPS8	SNCA	POTEI	UBA52	GNAI3	ACTN1	OMG	YWHAH	RPS6	SLC25A11	HNRNPK	ATP5F1	TUBB8
ATP6V1G2	RPLP2	PYGB	RPS12	KRT7	COL1A1	SEP11	RDX	ATP5I	CTNNB1	DSTN	MDH1	APEX1	HNRNPUL2	TUBA4B	PURA
COL4A1	PACSIN1	ACTN1	KSR1	STX1B	GNG4	PRDX5	PTGDS	IMMT	HIST1H2BB	PPP2R1A	HNRNPM	PC	TUBB8	LSAMP	RPLP2
HIST1H2BB	HNRNPD	YWHAH	RPL7	GLUD1	OGDHL	YWHAH	RPS12	OGDH	NDUFS5	RAB12	MBP	HSP90AB3P	PDCD6IP	PDXK	RDX
NID1	UTP15	HNRNPK	AK5	TUBA8	TRAP1	PPIAL4A	RAN	APP	ANXA2	RAB10	MOG	UBC	CLU	RTN3	TMEM242
VIM	CAMK2D	GPI	RPL7A	SLC25A6	SH3BGRL3	PPIA	FABP5	MOBP	HNRPDL	LRPPRC	PRDX1	TAGLN	HNRPDL	FGA	TRAP1
KRT23	PVALB	ARHGDIA	GOT1	ORC5	RPL11	SH3GL3	KRT75	FBXO2	A6NDJ8	ATP2B3	RPS12	PGK1	YWHAG	FBXO8	HAPLN2
GAD2	PSD3	SEPT7	KRT1	RPS17L	PADI2	OTUB1	PYGM	RPS6	HAPLN2	MAPK1	RPS8	NEGR1	SRSF7	HBD	PMP2
SCG2	DYNLRB2	TSFM	HOMER1	PGAM1	MT1E	AP1B1	AP2M1	TUBB3	ATP5J2	SYN2	RPLP2	LDHB	RPL14	FGG	QDPR
HNRNPH1	LGALSL	ACTA2	GNA11	GSTP1	MBP	RPL18A	MAOB	MAP6	TARDBP	FBXO2	MOBP	SYT2	SRSF1	GNAL	RPL7
RAB1A	PIP4K2B	HDGFRP3	MDH1	SLC25A4	ACTN1	ARHGDIA	VIM	GNG2	PMP2	OXCT1	CYCS	NDUFB4	HNRNPR	GNAI3	SRSF3
LAMC1	IDH3G	HPCAL1	HBA1	LMNB2	DPP6	HP	PHGDH	RAC1	KRT77	ACTN1	PPIAL4A	ACO2	FGA	SEP11	YWHAH
RAB6A	GNB1	RAB3B	GNG7	OGDH	PPP3CB	DSTN	SUCLA2	HAPLN2	NME2	IDH2	PLP1	DBN1	DDX5	H3F3C	FAM49B
PRKCB	PNP	OTUB1	QDPR	RAB39B	HNRNPA1	DECR1	S100B	ARHGDIA	RPLP1	H3F3C	HBB	COX7A2L	VSNL1	DLAT	NEFL
PSAP	EPDR1	RAB1A	VAMP3	RAB35	POTEF	AP2A1	PEA15	OTUB1	COL1A2	PRDX5	RPL7	SLC32A1	PYGB	NCDN	COX5A
APRT	DDX5	VCAM1	HNRPDL	SERPINA1	PEA15	H3F3C	PADI2	VDAC2	ALDH9A1	UCHL1	ACTBL2	ENO1	MAP2K2	CLTB	NEFM
SFN	LMNB2	RPS15	POTEF	PSD3	PDCD6IP	MYL6B	NAPB	PRDX5	RPS12	PEA15	MOBP	SLC4A4	HINT1	HNRNPH2	ARHGDIA
CYB5R3	LETM1	MAPK1	MOBP	SNRPD1	ASB1	STXBP1	POTEE	LAMB2	GFAP	MGST3	RPL4	EPDR1	XRCC6	POTEE	UBA1
GFAP	UBA1	MGST3	HNRNPH1	TPPP	DYNLRB2	HNRNPH1	LAMB2		PFKM	NPM1	COL4A2	GSTM5	MTPN	COL4A2	YWHAG
C9	HNRNPL	EIF4A1	ATP1B1	GNAL	RPLP0P6	GAP43	TSFM		ACTBL2	RAB1A	ATP1A1	TRA2B	RPS8	HIST1H1E	UBA52
PGAM2	OGDH	PPIA	HSPD1	SPTAN1	RBMX	TPPP	RPL12		RAP1A	OGDHL	TUBB2A	MAP2	H2AFV	MAPK1	CRIP2
SYNPR	YWHAQ	NFASC	ATP1A1	FKBP1A	TUBB2B	LIMD2	GJA1		ACTN1	GNAQ	HBA1	RAP1A	VAMP3	YWHAG	RPSA
GYG1	TAGLN3	FBXO2	RPL18A	ACO2	H2AFY2	PCSK1N	MAP2K2		RPL18A	PFN2	RPS16	SLC25A3	PGAM4	GNG2	ARHGDIA
PFN2	MATR3	GNAI3	GLRX5	ATP5J2	POTEJ	GNAQ	PRDX6		GLOD5	HP	NAPB	IDH3B	HNRNPL	MAPT	INA
SH3BGRL3	GOT1	CFL1	H3F3C	METTL7A	HNRNPA3	FBXO2	PRDX6		VIM	GNB2	CNTN1	XRCC6	H2AFY2	CLU	ANXA2
GFAP	RBMX	HP	HAPLN2	ME1	HNRNPH2	TPI1	RPS17L		HNRNPM	DEFA1	VIM	MDH1	PFKL	PPP3R1	VCAN
KRT9	MAP1LC3A	DEFA1	PGAM2	CFL1	GNAI3	SUCLG1	SRSF3		MIF	VCAM1	RDX	EBAG9	NCL	YWHAH	CKMT1A
NME1	NDUFAB1	STX1B	RPL18	GAD2	ATP12A	ATP6V1C1	PLP1		COX5A	FGG	PYGB	DEFA1	HNRNPA0	RAB10	HNRNPK
GDA	SRSF7	PMP2	S100B	APMAP	CAMK2G	SLC25A6	MARCKS		MT	SUCLG1	NDUFS5	RPL22	RPLP0P6		RAB13
CALM1	HNRNPA1	GFAP	HNRNPM	HNRNPR	CPNE9	FBXO8	TUBA4B		RBM25	PGAM1	RPL18	GYG1	CIRBP		PLP1
COL4A2	YWHAZ	TUBB3	SYP	NCKAP1	HNRNPR	DNAJC5	RPS3		PRDX2	STXBP1	RPS17L	RPS17L	KRT4		SFXN1
ANK2	YWHAB	GIT1	MECP2	VDAC3	HNRPDL	GNAL	DBI		SLC25A6	ATP6V1C1	POTEKP	RTN3	HADHA		NDUFS5
FTL	RPL29		HIST1H2BB	PKM2	RPS8	FGA	RPLP2		UCHL1	IGHG2	SYP	H3F3A	WDR1		RAB3A
CSTB	TUBB8		GAPDH	CNTN1	AK3	TSPAN7	POTEJ		YWHAZ		RPSA	ORC5	HIST2H2AB		PPIAL4A
ECH1	CS		GNAS	VDAC1	PYGM	NDUFS1	MBP		CBR1		GFAP	GLUD1	RPL7		MOG
MTPN	SRP14		BASP1	H2AFV	PNP	TUBB2A	CBR1		PRDX5		MBP	KRT14	SFN		IGHG2
SLC25A4	CAMK2G			NCL	RPS25	CS	CSRP1		CA2			PVALB	SRP14		RPS8
RAP1B	PRRT2			TPRG1L	VAT1	SUCLA2	NEFM					CADPS	HSPA5		ACOT7
TXN	DNAJC6			FTL	RGN	TMEM242	MOBP					HNRNPC	MAP2K1		ACTA2
MAOA	ATP5A1			SPTBN1	HNRNPA2B1	CRMP1	FTL					GNG4	MOG		TAGLN3
HSPA1L	TARDBP			PPIF	ALDH6A1	PPP1CC	PPIAL4A					PPIB	IDH2		RPLP1
PHB2	TRAP1			SLC25A11	RAN	TUBA8	PSIP1					SSBP1	RPL18		CNP
ATP1A4	ECI1				PFN2	YWHAE	GNG7					NDUFA	TPRG1L		VAMP2
SOD2	ACTG1				RPSA	RBMX	SEPT2					MAP4	MAPRE3
MAOB	GTF2F2				GNB3	STX1B	RPLP1					HBA1	RPS2
TPM1	CLDN11				CIB3		ADH5					ATP5A1	AP2M1
IDH3G	LMNA				HNRNPA3		MOBP					TUBA4A	NDRG3
UBC	YWHAG				UTP15		KRT33B					TPM1	TUBA1C
SCAMP5	AK4				PFKL		ACTN2					CYB5R3	ARF5
ACTA2	HNRNPR				SUCLA2		PLP1					SYN1	HSPB1
PSMA5	PDXK				RAB1A		GSN					FARSA	H3F3A
XRCC6	ENO2				MYADM		MECP2					PKM2	HIST1H2AA
SNAP25	FKBP2				SYNGR1		KRT10					TUBB6	TIMP3
PPIAL4A	SERPINA1				RPL19		LGALS1					NDUFA4	SRSF3
MTUS2	CBR1				FGG		GSTP1					CAMKV	POTEKP
TPM3	FGG				DNM2		ANXA5					MAP1LC3A	RPL24
LMNB2	MAPT				CEND1		HNRNPH2					HSPA8	KRT7
CRYM	RAB8B				PDXK		IMMT					HIST1H2BB	DPYSL4
HSP90AA5P	OGDHL				DUSP3		COL4A1					PPT1	MBP
CPNE6	SPTAN1				TFAM		EEF1A1P5					LGALSL	S100B
HPCA	SEPT6				NEGR1		NEFH					PRDX2	ELAVL3
CPNE9	HNRNPA3				SLC4A4		ARPC5					GNAI3	RNH1
FABP7	SSB				SLC44A1		ATP5E					ALDOC	RPSA
HIST1H2BA	GLS				IDH3G		GFAP					H2AFY	GJA1
FAM49A	TUBA4A				GSTM3		LMNA					CS	GTF2F2
DNAJC5	CNP				DLG4		HNRNPA1					THY1	OMG
USP5	FGB				DDTL		CSTB					ACTBL2
DPYSL4	ZZEF1				TXNRD2		RPL18					METTL7A
PCP4	PLLP				CNP		RNH1					IDH3G
KCTD12	HAPLN2						MAP4					RPL30
RAB3C	NDUFB						H3F3A					HSPA9
SEC22B	SLC44A1						ATP1A3					MARCKS
CISD1	HNRNPA0						UBC					RPS5
ARPC3	PDE10A											SRP9
KRT4	CAP1											GSTO1
PRDX1	SEPT7											MDH2
RAB11A	SEPT4											PSAP
STX1B	CA8											SNRPD1
VIM	ATP1B2											HNRNPR
AKR1A1	HNRPDL											ARL8A
AARS	YWHAE											S100A13
CAMK2B	RPS28											CIB3
H1F0	MAG											SNRPD1
FKBP1A	ATP1B1											NCKAP1
PRKCG	THY1											TUBB
TUBAL3	AP2M1											VDAC3
FAM213A	MYADM											ENO2
TINAGL1	MOG											PFN1
DPP6	MBP											NAPB
MIF	TUBB4A											TINAGL1
VAT1	FASN											ATP6V1G2
ENO1	EEF1A1P5
RPL12	HAGH
MT	ATP5B
GSTM2	NDUFA8
FABP5	RAB4B
ALDH6A1	PDHB
RAB3A	NEFL
PCSK1N	NDUFS1
VAMP2	HDGFRP3
ACTR2	LDHAL6A
GRHPR	RAB2B
ENO1	HNRNPK
NCKAP1	GNAL
CRYAB	TUBB3
HSPB1	MECP2
RPS3	COX6C
VAPA	PPA1
PLD1	INA
EPB41L1	PPP1CB
MAPRE3	PFKL
GNAO1	TUBB2A
PTPRZ1	NDRG1
RAP2B	SSBP1
TPM4	GLRX
CAPZB	CYC1
MAPK1	CEND1
CSRP1	NTM
HIST1H2BM	FTH1
CADM3	PPP3CB
HPCAL4	NDUFB6
MTHFD1	SLC4A4
FGA	CALM1
DDX17	SFXN1
ALDH9A1	MARCKS
HIST1H1D	ASB1
CAMK2A	FARSA
ANXA5	KRT7
DPYSL3	FXYD7
TPPP	ACOT13
NIT2	STXBP1
HNRNPD	MYL6B
	CIRBP
	H1FX
	GNB2
	SIRT2
	POTEKP
	ALDH1A1
	ADD3
	UBE2V1
	HSPH1
	PPIF
	ACOT9
	HP1BP3
	CNTN1
	SFXN3
	CCT6A
	DLG4
	PRPSAP2
	NAPA
	APOA1
	TUBB
	ADH5
	NAPG
	ACLY
	PLP1
	ATP12A
	ACTB
	MAP2
	HIST1H2AA
	SDR16C5
	CA1
	HSPA9
	GSTM3
	SLC1A2
	SYT2
	HIST1H1B
	ACAT2
	ACO2
	ACTR1A
	ACTR3
	ATP2B2
	ATP2B3
	ATP2B4
	ATP5J2
	BIN1
	CADM4
	CALB2
	CALR
	CAPZA2
	CCT4
	CCT7
	CFL1
	CFL2
	CKB
	CKMT1A
	CLTA
	COX7A2L
	CPLX2
	DCXR
	DDX39B
	DLAT
	DNM3
	DNM3
	ENO1
	ENOPH1
	GLUL
	GNAO1
	GNAT1
	GNAZ
	GPM6B
	GSTM5
	HADHA
	HBA1
	HBB
	HIST1H2BB
	HNRNPA1L2
	HNRNPA2B1
	HNRNPC
	HNRNPM
	HP
	HSP90AA1
	HSP90AB1
	HSP90AB2P
	HSPA5
	HSPD1
	IDH2
	IGHG2
	IGKC
	IGSF8
	INA
	ITPR1
	LIN7C
	MAP2K2
	MAPRE2
	MBP
	MCTS1
	MLXIPL
	MT
	MYH9
	NCAM2
	NDUFB4
	NDUFS3
	NEFH
	NEFL
	NEFM
	NNT
	NPM1
	OLA1
	PADI2
	PAFAH1B2
	PD
	PGK1
	PIN1
	PLP1
	POTEKP
	PPP3R1
	PRDX2
	PRDX5
	PRPS1
	PSAP
	PSIP1
	PSMA2
	RAB10
	RAB3D
	RAB4A
	RPL30
	RPL7
	SCCPDH
	SEPT8
	SEPT9
	SLC25A12
	SLC25A22
	SLC25A5
	SLC25A6
	SNCG
	SRSF3
	STIP1
	SYNJ1
	TIMM13
	TUBB1
	TUBB6
	VAMP3
	VCAN
