# Supplementary material for: Mitochondrial dysfunction is a key pathological driver of early stage Parkinson’s
Source: Acta Neuropathol Commun. 2022 Sep 8;10:134. doi: 10.1186/s40478-022-01424-6 (PMC9461181; doi:10.1186/s40478-022-01424-6)
Supplement: Supplementary file 10 — Additional file 10: Table S7. List of GO terms represented between early and late PD cases in the frontal cortex. Biological processes, molecular functions and cellular components are split into different columns. Top 30 GO terms that overlap between both sets of brains compared to controls are given as well as those only found in early PD and only found in late PD. [file 40478_2022_1424_MOESM10_ESM.xlsx]

## Sheet: Supplementary Table 6
Biological process
GO ID	GO term
Overlapping between early and late stage PD
O:0000226	microtubule cytoskeleton organization
GO:0000302	response to reactive oxygen species
GO:0001578	microtubule bundle formation
GO:0003374	dynamin polymerization involved in mitochondrial fission
GO:0006120	mitochondrial electron transport, NADH to ubiquinone
GO:0006418	tRNA aminoacylation for protein translation
GO:0006457	protein folding
GO:0006890	retrograde vesicle-mediated transport, Golgi to ER
GO:0007155	cell adhesion
GO:0007229	integrin-mediated signaling pathway
GO:0007409	axonogenesis
GO:0007420	brain development
GO:0007568	aging
GO:0008361	regulation of cell size
GO:0010976	positive regulation of neuron projection development
GO:0016081	synaptic vesicle docking involved in exocytosis
GO:0016188	synaptic vesicle maturation
GO:0016241	regulation of macroautophagy
GO:0019509	L-methionine biosynthetic process from methylthioadenosine
GO:0021762	substantia nigra development
GO:0022612	gland morphogenesis
GO:0022617	extracellular matrix disassembly
GO:0030033	microvillus assembly
GO:0030168	platelet activation
GO:0030855	epithelial cell differentiation
GO:0032981	mitochondrial respiratory chain complex I assembly
GO:0038180	nerve growth factor signaling pathway
GO:0043653	mitochondrial fragmentation involved in apoptotic process
GO:0045198	establishment of epithelial cell apical
GO:0048013	ephrin receptor signaling pathway
Only found in Early PD
GO:0006342	chromatin silencing
GO:0006468	protein phosphorylation
GO:0006911	phagocytosis, engulfment
GO:0007005	mitochondrion organization
GO:0007015	actin filament organization
GO:0007160	cell-matrix adhesion
GO:0007162	negative regulation of cell adhesion
GO:0007417	central nervous system development
GO:0007605	sensory perception of sound
GO:0008366	axon ensheathment
GO:0010628	positive regulation of gene expression
GO:0016079	synaptic vesicle exocytosis
GO:0016477	cell migration
GO:0030198	extracellular matrix organization
GO:0030335	positive regulation of cell migration
GO:0030336	negative regulation of cell migration
GO:0032355	response to estradiol
GO:0032926	negative regulation of activin receptor signaling pathway
GO:0034214	protein hexamerization
GO:0038084	vascular endothelial growth factor signaling pathway
GO:0042177	negative regulation of protein catabolic process
GO:0043154	negative regulation of cysteine-type endopeptidase activity involved in apoptotic process
GO:0046718	viral entry into host cell
GO:0048010	vascular endothelial growth factor receptor signaling pathway
GO:0070301	cellular response to hydrogen peroxide
GO:0070585	protein localization to mitochondrion
GO:0071300	cellular response to retinoic acid
GO:0071456	cellular response to hypoxia
GO:0071803	positive regulation of podosome assembly
GO:0072593	reactive oxygen species metabolic process
Only found in Late PD
GO:0000059	protein import into nucleus, docking
GO:0000086	G2
GO:0000165	MAPK cascade
GO:0000184	nuclear-transcribed mRNA catabolic process, nonsense-mediated decay
GO:0000209	protein polyubiquitination
GO:0000266	mitochondrial fission
GO:0000281	mitotic cytokinesis
GO:0000715	nucleotide-excision repair, DNA damage recognition
GO:0001649	osteoblast differentiation
GO:0001778	plasma membrane repair
GO:0001836	release of cytochrome c from mitochondria
GO:0002026	regulation of the force of heart contraction
GO:0002223	stimulatory C-type lectin receptor signaling pathway
GO:0002474	antigen processing and presentation of peptide antigen via MHC class I
GO:0002479	antigen processing and presentation of exogenous peptide antigen via MHC class I, TAP-dependent
GO:0002576	platelet degranulation
GO:0003091	renal water homeostasis
GO:0006006	glucose metabolic process
GO:0006086	acetyl-CoA biosynthetic process from pyruvate
GO:0006090	pyruvate metabolic process
GO:0006091	generation of precursor metabolites and energy
GO:0006094	gluconeogenesis
GO:0006096	glycolytic process
GO:0006098	pentose-phosphate shunt
GO:0006099	tricarboxylic acid cycle
GO:0006103	2-oxoglutarate metabolic process
GO:0006104	succinyl-CoA metabolic process
GO:0006107	oxaloacetate metabolic process
GO:0006111	regulation of gluconeogenesis
GO:0006122	mitochondrial electron transport, ubiquinol to cytochrome c
Molecular function
GO ID	GO term
Overlapping between early and late stage PD
GO:0003779	actin binding
GO:0003924	GTPase activity
GO:0003954	NADH dehydrogenase activity
GO:0004871	signal transducer activity
GO:0005080	protein kinase C binding
GO:0005102	receptor binding
GO:0005198	structural molecule activity
GO:0005200	structural constituent of cytoskeleton
GO:0005388	calcium-transporting ATPase activity
GO:0005515	protein binding
GO:0005516	calmodulin binding
GO:0005524	ATP binding
GO:0005525	GTP binding
GO:0008017	microtubule binding
GO:0008137	NADH dehydrogenase (ubiquinone) activity
GO:0009055	electron carrier activity
GO:0015631	tubulin binding
GO:0016787	hydrolase activity
GO:0019894	kinesin binding
GO:0019904	protein domain specific binding
GO:0030674	protein binding, bridging
GO:0032403	protein complex binding
GO:0042802	identical protein binding
GO:0042803	protein homodimerization activity
GO:0045296	cadherin binding
GO:0050661	NADP binding
GO:0051015	actin filament binding
GO:0051020	GTPase binding
GO:0051082	unfolded protein binding
GO:0051287	NAD binding
Only found in Early PD
GO:0004721	phosphoprotein phosphatase activity
GO:0005021	vascular endothelial growth factor-activated receptor activity
GO:0005178	integrin binding
GO:0017048	Rho GTPase binding
GO:0031748	D1 dopamine receptor binding
Only found in Late PD
GO:0000062	fatty-acyl-CoA binding
GO:0000146	microfilament motor activity
GO:0000149	SNARE binding
GO:0000287	magnesium ion binding
GO:0001948	glycoprotein binding
GO:0003725	double-stranded RNA binding
GO:0003729	mRNA binding
GO:0003743	translation initiation factor activity
GO:0003774	motor activity
GO:0003824	catalytic activity
GO:0003857	3-hydroxyacyl-CoA dehydrogenase activity
GO:0003988	acetyl-CoA C-acyltransferase activity
GO:0003995	acyl-CoA dehydrogenase activity
GO:0004004	ATP-dependent RNA helicase activity
GO:0004029	aldehyde dehydrogenase (NAD) activity
GO:0004111	creatine kinase activity
GO:0004128	cytochrome-b5 reductase activity, acting on NAD(P)H
GO:0004129	cytochrome-c oxidase activity
GO:0004198	calcium-dependent cysteine-type endopeptidase activity
GO:0004298	threonine-type endopeptidase activity
GO:0004364	glutathione transferase activity
GO:0004459	L-lactate dehydrogenase activity
GO:0004602	glutathione peroxidase activity
GO:0004712	protein serine
GO:0004749	ribose phosphate diphosphokinase activity
GO:0004812	aminoacyl-tRNA ligase activity
GO:0005215	transporter activity
GO:0005246	calcium channel regulator activity
GO:0005313	L-glutamate transmembrane transporter activity
GO:0005391	sodium:potassium-exchanging ATPase activity
Cellular Component
GO ID	GO term
Overlapping between early and late stage PD
GO:0001726	ruffle
GO:0005615	extracellular space
GO:0005737	cytoplasm
GO:0005739	mitochondrion
GO:0005743	mitochondrial inner membrane
GO:0005747	mitochondrial respiratory chain complex I
GO:0005768	endosome
GO:0005777	peroxisome
GO:0005813	centrosome
GO:0005829	cytosol
GO:0005874	microtubule
GO:0005882	intermediate filament
GO:0005883	neurofilament
GO:0005884	actin filament
GO:0005886	plasma membrane
GO:0005902	microvillus
GO:0005911	cell-cell junction
GO:0005913	cell-cell adherens junction
GO:0005915	zonula adherens
GO:0005925	focal adhesion
GO:0014069	postsynaptic density
GO:0015629	actin cytoskeleton
GO:0015630	microtubule cytoskeleton
GO:0016020	membrane
GO:0016281	eukaryotic translation initiation factor 4F complex
GO:0016323	basolateral plasma membrane
GO:0030018	Z disc
GO:0030054	cell junction
GO:0030175	filopodium
GO:0030315	T-tubule
Only found in Early PD
GO:0002102	podosome
GO:0005604	basement membrane
GO:0005741	mitochondrial outer membrane
GO:0009897	external side of plasma membrane
GO:0016324	apical plasma membrane
GO:0016363	nuclear matrix
GO:0035749	myelin sheath adaxonal region
GO:0072687	meiotic spindle
Only found in Late PD
GO:0000145	exocyst
GO:0000502	proteasome complex
GO:0001725	stress fiber
GO:0001772	immunological synapse
GO:0001891	phagocytic cup
GO:0001917	photoreceptor inner segment
GO:0001931	uropod
GO:0002199	zona pellucida receptor complex
GO:0005623	cell
GO:0005635	nuclear envelope
GO:0005654	nucleoplasm
GO:0005746	mitochondrial respiratory chain
GO:0005750	mitochondrial respiratory chain complex III
GO:0005751	mitochondrial respiratory chain complex IV
GO:0005758	mitochondrial intermembrane space
GO:0005759	mitochondrial matrix
GO:0005764	lysosome
GO:0005765	lysosomal membrane
GO:0005769	early endosome
GO:0005770	late endosome
GO:0005774	vacuolar membrane
GO:0005783	endoplasmic reticulum
GO:0005789	endoplasmic reticulum membrane
GO:0005790	smooth endoplasmic reticulum
GO:0005791	rough endoplasmic reticulum
GO:0005794	Golgi apparatus
GO:0005802	trans-Golgi network
GO:0005811	lipid particle
GO:0005815	microtubule organizing center
GO:0005819	spindle
