# Supplementary material for: Mitochondrial dysfunction is a key pathological driver of early stage Parkinson’s
Source: Acta Neuropathol Commun. 2022 Sep 8;10:134. doi: 10.1186/s40478-022-01424-6 (PMC9461181; doi:10.1186/s40478-022-01424-6)
Supplement: Supplementary file 11 — Additional file 11: Table S8. List of GO terms represented between early and late PD cases in putamen. Biological processes, molecular functions and cellular components are split into different columns. Top 30 GO terms that overlap between both sets of brains compared to controls are given as well as those only found in early PD and only found in late PD. [file 40478_2022_1424_MOESM11_ESM.xlsx]

## Sheet: Supplementary Table 7
Biological process
GO ID	GO term
Overlapping between early and late stage PD
GO:0000086	G2
GO:0000302	response to reactive oxygen species
GO:0005975	carbohydrate metabolic process
GO:0006457	protein folding
GO:0006635	fatty acid beta-oxidation
GO:0006810	transport
GO:0006886	intracellular protein transport
GO:0007018	microtubule-based movement
GO:0007052	mitotic spindle organization
GO:0007268	synaptic transmission
GO:0007595	lactation
GO:0008286	insulin receptor signaling pathway
GO:0016241	regulation of macroautophagy
GO:0021762	substantia nigra development
GO:0022417	protein maturation by protein folding
GO:0033572	transferrin transport
GO:0042059	negative regulation of epidermal growth factor receptor signaling pathway
GO:0042493	response to drug
GO:0043161	proteasome-mediated ubiquitin-dependent protein catabolic process
GO:0051301	cell division
GO:0051437	positive regulation of ubiquitin-protein ligase activity involved in mitotic cell cycle
GO:0090383	phagosome acidification
GO:0098609	cell-cell adhesion
Only found in Early PD
GO:0000187	activation of MAPK activity
GO:0001541	ovarian follicle development
GO:0005977	glycogen metabolic process
GO:0007067	mitotic nuclear division
GO:0007568	aging
GO:0008366	axon ensheathment
GO:0009642	response to light intensity
GO:0009725	response to hormone
GO:0014044	Schwann cell development
GO:0015844	monoamine transport
GO:0019233	sensory perception of pain
GO:0030317	sperm motility
GO:0030913	paranodal junction assembly
GO:0030968	endoplasmic reticulum unfolded protein response
GO:0033197	response to vitamin E
GO:0042542	response to hydrogen peroxide
GO:0045471	response to ethanol
GO:0046785	microtubule polymerization
GO:0046854	phosphatidylinositol phosphorylation
GO:0046855	inositol phosphate dephosphorylation
GO:0046931	pore complex assembly
GO:0048016	inositol phosphate-mediated signaling
GO:0051085	chaperone mediated protein folding requiring cofactor
GO:0051209	release of sequestered calcium ion into cytosol
GO:0051247	positive regulation of protein metabolic process
GO:0051781	positive regulation of cell division
GO:0060088	auditory receptor cell stereocilium organization
Only found in Late PD
GO:0000002	mitochondrial genome maintenance
GO:0000165	MAPK cascade
GO:0000209	protein polyubiquitination
GO:0000266	mitochondrial fission
GO:0000715	nucleotide-excision repair, DNA damage recognition
GO:0000910	cytokinesis
GO:0001504	neurotransmitter uptake
GO:0001933	negative regulation of protein phosphorylation
GO:0001935	endothelial cell proliferation
GO:0001956	positive regulation of neurotransmitter secretion
GO:0002223	stimulatory C-type lectin receptor signaling pathway
GO:0002479	antigen processing and presentation of exogenous peptide antigen via MHC class I, TAP-dependent
GO:0002576	platelet degranulation
GO:0002931	response to ischemia
GO:0003091	renal water homeostasis
GO:0006006	glucose metabolic process
GO:0006086	acetyl-CoA biosynthetic process from pyruvate
GO:0006090	pyruvate metabolic process
GO:0006091	generation of precursor metabolites and energy
GO:0006094	gluconeogenesis
GO:0006096	glycolytic process
GO:0006099	tricarboxylic acid cycle
GO:0006102	isocitrate metabolic process
GO:0006120	mitochondrial electron transport, NADH to ubiquinone
GO:0006122	mitochondrial electron transport, ubiquinol to cytochrome c
GO:0006123	mitochondrial electron transport, cytochrome c to oxygen
GO:0006172	ADP biosynthetic process
GO:0006198	cAMP catabolic process
GO:0006414	translational elongation
GO:0006418	tRNA aminoacylation for protein translation
Molecular function
GO ID	GO term
Overlapping between early and late stage PD
GO:0000287	magnesium ion binding
GO:0003924	GTPase activity
GO:0004029	aldehyde dehydrogenase (NAD) activity
GO:0005178	integrin binding
GO:0005198	structural molecule activity
GO:0005200	structural constituent of cytoskeleton
GO:0005515	protein binding
GO:0005524	ATP binding
GO:0005525	GTP binding
GO:0008017	microtubule binding
GO:0016491	oxidoreductase activity
GO:0019003	GDP binding
GO:0030544	Hsp70 protein binding
GO:0032403	protein complex binding
GO:0051010	microtubule plus-end binding
GO:0051082	unfolded protein binding
GO:0051087	chaperone binding
GO:0098641	cadherin binding involved in cell-cell adhesion
Only found in Early PD
GO:0003951	NAD+ kinase activity
GO:0004300	enoyl-CoA hydratase activity
GO:0005543	phospholipid binding
GO:0008504	monoamine transmembrane transporter activity
GO:0008553	hydrogen-exporting ATPase activity, phosphorylative mechanism
GO:0050750	low-density lipoprotein particle receptor binding
GO:0051117	ATPase binding
Only found in Late PD
GO:0000062	fatty-acyl-CoA binding
GO:0000146	microfilament motor activity
GO:0000149	SNARE binding
GO:0001664	G-protein coupled receptor binding
GO:0001786	phosphatidylserine binding
GO:0001848	complement binding
GO:0001948	glycoprotein binding
GO:0002162	dystroglycan binding
GO:0003697	single-stranded DNA binding
GO:0003725	double-stranded RNA binding
GO:0003746	translation elongation factor activity
GO:0003756	protein disulfide isomerase activity
GO:0003774	motor activity
GO:0003777	microtubule motor activity
GO:0003779	actin binding
GO:0003824	catalytic activity
GO:0003857	3-hydroxyacyl-CoA dehydrogenase activity
GO:0003954	NADH dehydrogenase activity
GO:0003988	acetyl-CoA C-acyltransferase activity
GO:0003995	acyl-CoA dehydrogenase activity
GO:0004004	ATP-dependent RNA helicase activity
GO:0004017	adenylate kinase activity
GO:0004114	3',5'-cyclic-nucleotide phosphodiesterase activity
GO:0004115	3',5'-cyclic-AMP phosphodiesterase activity
GO:0004117	calmodulin-dependent cyclic-nucleotide phosphodiesterase activity
GO:0004129	cytochrome-c oxidase activity
GO:0004198	calcium-dependent cysteine-type endopeptidase activity
GO:0004298	threonine-type endopeptidase activity
GO:0004364	glutathione transferase activity
GO:0004386	helicase activity
Cellular Component
GO ID	GO term
Overlapping between early and late stage PD
GO:0005623	cell
GO:0005737	cytoplasm
GO:0005739	mitochondrion
GO:0005759	mitochondrial matrix
GO:0005764	lysosome
GO:0005768	endosome
GO:0005794	Golgi apparatus
GO:0005813	centrosome
GO:0005819	spindle
GO:0005829	cytosol
GO:0005874	microtubule
GO:0005886	plasma membrane
GO:0005913	cell-cell adherens junction
GO:0005925	focal adhesion
GO:0014069	postsynaptic density
GO:0016020	membrane
GO:0016600	flotillin complex
GO:0030054	cell junction
GO:0030424	axon
GO:0030672	synaptic vesicle membrane
GO:0031410	cytoplasmic vesicle
GO:0042470	melanosome
GO:0043005	neuron projection
GO:0043025	neuronal cell body
GO:0043204	perikaryon
GO:0043209	myelin sheath
GO:0043231	intracellular membrane-bounded organelle
GO:0043234	protein complex
GO:0045121	membrane raft
GO:0048471	perinuclear region of cytoplasm
Only found in Early PD
GO:0005902	microvillus
GO:0031045	dense core granule
GO:0033010	paranodal junction
GO:0033270	paranode region of axon
GO:0035749	myelin sheath adaxonal region
GO:0044224	juxtaparanode region of axon
GO:0071541	eukaryotic translation initiation factor 3 complex, eIF3m
Only found in Late PD
GO:0000159	protein phosphatase type 2A complex
GO:0000502	proteasome complex
GO:0000776	kinetochore
GO:0001725	stress fiber
GO:0001726	ruffle
GO:0001772	immunological synapse
GO:0001891	phagocytic cup
GO:0002102	podosome
GO:0002169	3-methylcrotonyl-CoA carboxylase complex, mitochondrial
GO:0002199	zona pellucida receptor complex
GO:0005605	basal lamina
GO:0005615	extracellular space
GO:0005622	intracellular
GO:0005635	nuclear envelope
GO:0005643	nuclear pore
GO:0005741	mitochondrial outer membrane
GO:0005743	mitochondrial inner membrane
GO:0005744	mitochondrial inner membrane presequence translocase complex
GO:0005747	mitochondrial respiratory chain complex I
GO:0005750	mitochondrial respiratory chain complex III
GO:0005758	mitochondrial intermembrane space
GO:0005765	lysosomal membrane
GO:0005769	early endosome
GO:0005770	late endosome
GO:0005774	vacuolar membrane
GO:0005777	peroxisome
GO:0005783	endoplasmic reticulum
GO:0005789	endoplasmic reticulum membrane
GO:0005790	smooth endoplasmic reticulum
GO:0005793	endoplasmic reticulum-Golgi intermediate compartment
